# Supplementary material for: Pre-existing cross-reactive immunity to highly pathogenic avian influenza 2.3.4.4b A(H5N1) virus in the United States
Source: Nat Commun. 2025 Dec 8;16:10954. doi: 10.1038/s41467-025-66431-2 (PMC12686434; doi:10.1038/s41467-025-66431-2)
Supplement: Supplementary file 4 — Source data [file 41467_2025_66431_MOESM4_ESM.xlsx]

## Sheet: Fig 1B
		1-4 yrs	5-10 yrs	11-20 yrs	21-30 yrs	31-40 yrs	41-50 yrs	51-60 yrs	61-70 yrs	> 70 yrs	Total
US HHS Region	1	0	0	1	5	14	10	23	20	7	80
	2	2	0	2	0	4	4	7	0	0	19
	3	0	0	2	8	6	2	8	10	5	41
	4	0	0	1	1	8	6	3	4	2	25
	5	0	8	15	11	21	20	20	21	17	133
	6	0	0	1	1	4	9	12	2	6	35
	7	0	1	1	1	8	9	7	21	14	62
	8	0	0	1	3	6	7	5	8	3	33
	9	0	0	1	4	6	11	12	14	1	49
	10	0	0	0	0	4	2	0	1	5	12
Total		2	9	25	34	81	80	97	101	60	489

## Sheet: Fig 1C
		Antibody to H1 WI/2019 GH				Antibody to H5 AW/2021 GH
Age groups	N	MFI Mean	95% CI (upper limit)	95% CI (lower limit)		MFI Mean	95% CI (upper limit)	95% CI (lower limit)
1-4 yrs	2	812.5	2673.96	-1048.96		90	522.011	-342.011
5-10 yrs	9	6593	13556.3	-370.287		77.3333	90.73	63.9367
11-20 yrs	25	19191.8	25321.1	13062.6		124.88	137.117	112.643
21-30 yrs	34	12179	16812.8	7545.26		142.824	153.77	131.877
31-40 yrs	81	9024.47	11717.9	6331.04		167.222	183.343	151.101
41-50 yrs	80	6898.56	9171.47	4625.66		161.637	177.913	145.362
51-60 yrs	97	6475.51	8003.47	4947.54		197.021	225.782	168.26
61-70 yrs	101	10309.3	13019.8	7598.89		209.307	233.964	184.65
>70 yrs	60	5493.42	7364.24	3622.6		188.4	221.311	155.489

## Sheet: Fig 1D
Wave 2
		Antibody to H1.WI/2019 GH				Antibody to H5.AW/2021 GH
Age groups	N	MFI Mean	95% CI (upper limit)	95% CI (lower limit)		MFI Mean	95% CI (upper limit)	95% CI (lower limit)
1-4 yrs	2	1093.5	6487.28	-4300.28		70.5	140.384	0.615874
5-10 yrs	9	5885	12128.2	-358.217		79.2222	95.0956	63.3488
11-20 yrs	25	14760.6	19133.2	10387.9		131.48	153.512	109.448
21-30 yrs	34	8505.88	11508.4	5503.36		144.471	155.969	132.972
31-40 yrs	81	6960.58	8919.51	5001.65		163.778	176.522	151.034
41-50 yrs	80	4301.11	5588.95	3013.28		150.287	165.21	135.365
51-60 yrs	97	4114.52	5264.83	2964.2		190.969	218.215	163.724
61-70 yrs	101	6843.56	8893.25	4793.88		198.95	225.106	172.795
>70 yrs	60	3101.25	4261.39	1941.11		182.767	213.904	151.63

## Sheet: Fig 1E
		Antibody to H1.WI/2019.GH				Antibody to H5.AW/2021 GH
Age groups	N	MFI Mean	95% CI (upper limit)	95% CI (lower limit)		MFI Mean	95% CI (upper limit)	95% CI (lower limit)
1-4 yrs	2	493.5	1554.47	-567.468		87	87	87
5-10 yrs	9	9893.11	23768.2	-3981.95		172.889	232.767	113.011
11-20 yrs	25	15050.7	19417.9	10683.5		182.96	208.723	157.197
21-30 yrs	34	8434.94	11281.1	5588.81		190.265	213.744	166.785
31-40 yrs	81	7017.21	8828.95	5205.47		208.074	227.33	188.819
41-50 yrs	80	6530.49	8878.89	4182.08		197.25	217.598	176.902
51-60 yrs	97	4446.66	5485.13	3408.19		239.495	268.482	210.508
61-70 yrs	101	6992.68	8898.74	5086.63		273.297	348.846	197.748
>70 yrs	60	3680.25	5032.89	2327.61		239.767	277.229	202.304

## Sheet: Fig 2A
2.3.4.4c A(H5N8) GF/WA/2014	2.3.4.4b A(H5N1) AW/2021
113	640
20	640
226	453
905	453
113	320
160	320
160	226
40	226
80	226
113	160
160	160
226	160
160	160
113	160
453	160
57	160
320	160
80	160
160	113
40	113
40	113
80	113
20	113
28	80
40	80
40	80
40	80
57	80
10	80
40	57
40	57
80	57
80	57
57	57
40	57
28	57
40	40
7	40
57	40
40	40
14	40
20	40
20	28
10	28
28	28
7	28
40	28
10	20
14	20
14	20
5	20
10	14
10	14
20	14
10	10
5	10
40	10
5	7
5	7
5	7
5	7
5	5
5	5
5	5
5	5
5	5
5	5
5	5
5	5
5	5
5	5
5	5
5	5
5	5

## Sheet: Fig 2B
2.3.4.4c A(H5N8) GF/WA/2014	2.3.4.4b A(H5N1) AW/2021
113	640
20	640
226	453
905	453
113	320
160	320
160	226
40	226
80	226
113	160
160	160
226	160
160	160
113	160
453	160
57	160
320	160
80	160
160	113
40	113
40	113
80	113
20	113
28	80
40	80
40	80
40	80
57	80
10	80
40	57
40	57
80	57
80	57
57	57
40	57
28	57
40	40
7	40
57	40
40	40
14	40
20	40
20	28
10	28
28	28
7	28
40	28
10	20
14	20
14	20
5	20
10	14
10	14
20	14
10	10
5	10
40	10
5	7
5	7
5	7
5	7
5	5
5	5
5	5
5	5
5	5
5	5
5	5
5	5
5	5
5	5
5	5
5	5
5	5

## Sheet: Fig 2C
H5 AW/2021GH	H5 A/Texas/37/2024 GH
30372	11044
23081	18151
21359	6757
18447	9810
18264	9218
17443	5795
17229	6767
16886	6086
15904	6160
15827	7494
14588	9022
13453	5952
12921	5162
12619	4459
12144	6244
11974	4374
10337	4868
10185	5498
9896	4623
9881	3937
9808	4328
9520	4145
9142	3075
8296	3613
7057	3482
6383	2131
6300	2707
5980	5507
5829	2706
5411	2558
5125	6089
4671	2691
4340	2004
4188	1974
3327	1946
3198	2368
2645	1322
2595	1725
2232	1297
2122	982
1908	1183
1337	830
4227	2161
2375	1273
4282	1989
1225	957
3726	1713
2394	1294
2829	1058
2429	1607
1892	1318
1810	868
2088	995
1431	825
1409	735
1200	938
4661	2224
526	326
300	311
1253	809
1279	834
669	599
485	450
755	491
701	485
387	493
511	473
523	415
839	636
329	319
148	180
263	275
1599	983
293	255

## Sheet: Fig 2D
MFI AW/2021	MN AW/2021
17443	640
5980	640
17229	453
16886	453
14588	320
18447	320
7057	226
10337	226
4188	226
12144	160
30372	160
23081	160
18264	160
9520	160
9881	160
21359	160
15827	160
15904	160
10185	113
4671	113
12921	113
12619	113
6300	113
3198	80
11974	80
4340	80
9808	80
9896	80
2122	80
5411	57
2645	57
2232	57
6383	57
9142	57
8296	57
5125	57
3327	40
1337	40
13453	40
5829	40
2595	40
1908	40
4227	28
2375	28
4282	28
1225	28
3726	28
2394	20
2829	20
2429	20
1892	20
1810	14
2088	14
1431	14
1409	10
1200	10
4661	10
526	7
300	7
1253	7
1279	7
669	5
485	5
755	5
701	5
387	5
511	5
523	5
839	5
329	5
148	5
263	5
1599	5
293	5

## Sheet: Fig 3A
H1 WI/2022 HA GH Ab									H5 TX/2024 HA GH Ab
0.5-3 yrs	18-20 yrs	21-30 yrs	31-40 yrs	41-50 yrs	51-60 yrs	61-70 yrs	>70 yrs		0.5-3 yrs	18-20 yrs	21-30 yrs	31-40 yrs	41-50 yrs	51-60 yrs	61-70 yrs	>70 yrs
54	907	8452	330	216	3621	1745	1609		33	96	139	79	39	197	139	148
132	1278	1284	937	1161	3698	418	486		37	148	130	150	179	163	95	186
53	955	2222	305	293	1887	1290	13195		30	103	98	108	81	138	220	406
325	8116	1859	128	1105	1461	784	4988		35	110	187	60	49	320	123	134
52	6099	6002	18478	733	364	4805	396		34	269	174	180	58	177	261	273
145	6878	1243	1745	48639	643	1917	259		33	108	175	187	583	117	188	111
227	1558	1798	4036	729	2213	456	1923		39	67	113	262	154	314	71	131
729	2535	2960	1497	3630	30912	1147	1409		38	112	237	70	271	427	273	264
54	7691	327	1179	1661	1472	1048	402		31	91	71	151	260	75	338	79
130	1360	5678	2441	50454	247	3341	2187		32	136	126	148	230	44	165	416
55	1763	26809	135	875	467	3060	1586		33	113	570	75	288	189	296	150
106	3692	1323	950	7604	4032	25570	1582		31	172	141	115	490	116	246	226
49	1737	32913	1064	1212	568	1224	5869		32	179	242	164	155	156	197	157
350	1237	2437	885	6345	2483	5564	5067		32	112	99	119	307	249	234	862
221	587	1474	14461	369	24433	17107	791		60	97	94	116	102	302	246	164
724	771	341	1051	1824	1868	19765	1350		69	159	77	139	187	276	921	199
73	488	1279	356	103	844	3091	1996		51	62	273	123	38	227	373	249
3328	6988	766	2532	528	1818	5812	7381		86	315	146	109	231	248	720	287
58	5819	1884	207	14241	606	422	48373		37	161	185	44	281	111	89	352
214	1269	2085	4644	23157	849	658	2867		50	127	118	219	402	288	109	272
58	3897	8872	750	7161	761	1249	10854		35	147	160	86	189	168	83	281
180	1310	1077	635	42816	1026	498	1597		42	126	90	104	196	112	84	132
43	2689	652	418	753	985	1595	27555		27	125	86	122	97	90	226	159
220	453	32082	10203	16080	1769	5510	2952		33	129	173	212	297	382	394	231
55	973	1639	36136	589	953	533	22460		30	108	274	146	304	191	145	342
308	13297	357	1289	324	1444	1472	2098		36	280	57	108	59	185	162	235
68	4133	13647	735	421	637	10010	3134		44	120	164	87	95	73	418	294
1168	18115	8303	1236	874	1155	1715	12596		59	259	196	219	94	138	210	567
84		449	933	2606	1122	16319	21447		56		109	156	168	124	327	589
2533		29262	12992	7361	687	1175	1079		202		563	757	263	85	91	96
76		924	4159	5803	1533	2660	5055		38		94	179	286	196	385	150
1909		9059	2664	481	860	7730			107		167	110	123	153	354
390		1140	3789	1387	3804	27470			39		92	142	206	306	426
2645		22353	1293	2939	15257	1163			62		247	76	259	936	172
130		713	1668	25879	621	1633			61		99	115	357	116	292
554		1061	687	359	1189	18971			110		121	166	80	144	271
141		803	247	521	1398	5627			56		88	100	185	122	363
3747		290	373	1551	3369	21028			190		66	112	274	320	796
		7263	586	441	23075	9914					127	124	130	904	594
		1784	16488	10773		487					255	222	247		165
		1015	4769	915		5543					225	151	213		230
		2635	1529	1733							184	110	139
		919	2604								83	137
		3759	29118								103	306
		7568	2623								195	248
		1451	748								111	94
		1800									183
		1281									149
		12460									235
		8392									192
		11756									190
		1905									64
		15046									194
		933									87
		898									84
		7850									135
		1999									106
		420									129
		15111									216
		1351									82
		214									60
		629									47

## Sheet: Fig 3B
H1 WI/2022 HA GH Ab									H5 AW/2021 HA GH
0.5-3 yrs	18-20 yrs	21-30 yrs	31-40 yrs	41-50 yrs	51-60 yrs	61-70 yrs	>70 yrs		0.5-3 yrs	18-20 yrs	21-30 yrs	31-40 yrs	41-50 yrs	51-60 yrs	61-70 yrs	>70 yrs
54	907	8452	330	216	3621	1745	1609		45	86	99	78	43	131	68	133
132	1278	1284	937	1161	3698	418	486		45	105	112	100	138	133	174	141
53	955	2222	305	293	1887	1290	13195		50	100	95	80	69	115	115	323
325	8116	1859	128	1105	1461	784	4988		41	114	201	57	68	277	180	118
52	6099	6002	18478	733	364	4805	396		48	165	108	172	65	164	180	234
145	6878	1243	1745	48639	643	1917	259		47	114	130	151	371	92	70	89
227	1558	1798	4036	729	2213	456	1923		43	68	101	223	105	191	206	123
729	2535	2960	1497	3630	30912	1147	1409		47	117	159	71	175	347	212	178
54	7691	327	1179	1661	1472	1048	402		48	97	58	112	140	84	494	81
130	1360	5678	2441	50454	247	3341	2187		41	98	89	125	190	52	196	281
55	1763	26809	135	875	467	3060	1586		44	93	291	64	275	143	608	152
106	3692	1323	950	7604	4032	25570	1582		43	129	91	90	432	107	166	165
49	1737	32913	1064	1212	568	1224	5869		41	126	252	111	125	144	178	154
350	1237	2437	885	6345	2483	5564	5067		43	121	111	121	230	192	202	861
221	587	1474	14461	369	24433	17107	791		46	83	89	118	85	277	456	135
724	771	341	1051	1824	1868	19765	1350		56	138	74	128	130	196	364	169
73	488	1279	356	103	844	3091	1996		66	62	156	89	43	137	684	182
3328	6988	766	2532	528	1818	5812	7381		52	219	101	102	160	159	84	289
58	5819	1884	207	14241	606	422	48373		120	108	144	46	155	105	107	279
214	1269	2085	4644	23157	849	658	2867		50	104	113	149	236	150	87	219
58	3897	8872	750	7161	761	1249	10854		63	110	147	71	154	128	96	254
180	1310	1077	635	42816	1026	498	1597		46	96	83	75	168	99	179	109
43	2689	652	418	753	985	1595	27555		54	117	76	107	99	82	239	158
220	453	32082	10203	16080	1769	5510	2952		39	99	178	171	273	353	176	182
55	973	1639	36136	589	953	533	22460		42	106	204	148	234	126	152	276
308	13297	357	1289	324	1444	1472	2098		42	195	59	99	57	131	321	168
68	4133	13647	735	421	637	10010	3134		43	104	161	92	73	68	246	219
1168	18115	8303	1236	874	1155	1715	12596		59	204	166	186	74	125	315	398
84		449	933	2606	1122	16319	21447		65		88	122	115	113	110	429
2533		29262	12992	7361	687	1175	1079		71		350	454	174	72	305	89
76		924	4159	5803	1533	2660	5055		183		74	137	240	152	268	147
1909		9059	2664	481	860	7730			46		141	119	110	107	356
390		1140	3789	1387	3804	27470			103		77	134	165	220	121
2645		22353	1293	2939	15257	1163			50		192	72	156	597	223
130		713	1668	25879	621	1633			68		84	98	265	96	241
554		1061	687	359	1189	18971			72		98	133	69	148	299
141		803	247	521	1398	5627			114		79	70	121	119	668
3747		290	373	1551	3369	21028			59		66	80	177	298	348
		7263	586	441	23075	9914					114	93	80	743	127
		1784	16488	10773		487					175	175	194		185
		1015	4769	915		5543					131	119	153		167
		2635	1529	1733							131	78	110
		919	2604								75	107
		3759	29118								100	205
		7568	2623								190	164
		1451	748								84	89
		1800									110
		1281									114
		12460									180
		8392									151
		11756									150
		1905									75
		15046									164
		933									77
		898									95
		7850									110
		1999									220
		420									86
		15111									156
		1351									81
		214									58
		629									54

[truncated: 25 more sheets: Fig 3C, Fig 3D, Fig 4A, Fig 4B, Fig 4C, Fig 4D, Fig 4E, Fig 5A, Fig 5B, Fig 5C, Fig 5D, Fig 5E, Fig 6A, Fig 6B, Fig 6C, Fig 6D, Fig 6E, Fig 7A, Fig 7B, Fig 7C …]
